# Supplementary material for: UPLC-QTOF-MS Based Comparison of Rotundic Acid Metabolic Profiles in Normal and NAFLD Rats
Source: Metabolites. 2022 Dec 26;13(1):38. doi: 10.3390/metabo13010038 (PMC9861526; doi:10.3390/metabo13010038)
Supplement: Supplementary file 1 [file metabolites-13-00038-s001.zip]

Archive with 1 entries (1 files):
- metabolites-2053701-supplementary.pdf
